# Supplementary material for: Maximum depth sequencing reveals an ON/OFF replication slippage switch and apparent in vivo selection for bifidobacterial pilus expression
Source: Sci Rep. 2022 Jun 10;12:9576. doi: 10.1038/s41598-022-13668-2 (PMC9187656; doi:10.1038/s41598-022-13668-2)
Supplement: Supplementary file 2 — Supplementary Tables. [file 41598_2022_13668_MOESM2_ESM.xls]

## Sheet: Table S1 MDS NGS samples
Sample ID	Number clusters	number reads (R1+R2)	Illumina Seq primer selected	Condition Experimental	Source DNA	locus	identity tract CDS/intergenic	features	MDS (enzyme)	MDS_template_chr_Strand_tract
1	2493043	4986086	R2	Culture_collection	MRS	0113a_0113b	G11	Intragenic	AatII	G's
2	2052293	4104586	R2	Culture_collection	H202	0113a_0113b	G11	Intragenic	AatII	G's
3	2901221	5802442	R2	Culture_collection	lactose	0113a_0113b	G11	Intragenic	AatII	G's
4	2832705	5665410	R2	Culture_collection	glucose	0113a_0113b	G11	Intragenic	AatII	G's
5	2490179	4980358	R2	Culture_collection	sucrose	0113a_0113b	G11	Intragenic	AatII	G's
6	2751818	5503636	R2	Culture_collection	LNT	0113a_0113b	G11	Intragenic	AatII	G's
7	2875972	5751944	R2	Culture_collection	LnNT	0113a_0113b	G11	Intragenic	AatII	G's
8	2536843	5073686	R2	Culture_collection	maltose	0113a_0113b	G11	Intragenic	AatII	G's
9	3068830	6137660	R2	Culture_collection	raffinose	0113a_0113b	G11	Intragenic	AatII	G's
10	3519557	7039114	R2	Culture_collection	H202	0113a_0113b	G11	Intragenic	ZraI	G's
11	2874329	5748658	R2	Culture_collection	ribose	0113a_0113b	G11	Intragenic	ZraI	G's
12	3388314	6776628	R2	Culture_collection	lactose	0113a_0113b	G11	Intragenic	ZraI	G's
13	2733815	5467630	R2	Culture_collection	glucose	0113a_0113b	G11	Intragenic	ZraI	G's
14	2177109	4354218	R2	Culture_collection	sucrose	0113a_0113b	G11	Intragenic	ZraI	G's
15	3969171	7938342	R2	Culture_collection	LNT	0113a_0113b	G11	Intragenic	ZraI	G's
16	2606216	5212432	R2	Culture_collection	LnNT	0113a_0113b	G11	Intragenic	ZraI	G's
17	1990678	3981356	R2	Culture_collection	maltose	0113a_0113b	G11	Intragenic	ZraI	G's
18	3258462	6516924	R2	Culture_collection	raffinose	0113a_0113b	G11	Intragenic	ZraI	G's
19	2930076	5860152	R1	Culture_collection	MRS	0113a_0113b	C11	Intragenic	MluI	C's
20	3830555	7661110	R1	Culture_collection	H202	0113a_0113b	C11	Intragenic	MluI	C's
21	3071478	6142956	R1	Culture_collection	ribose	0113a_0113b	C11	Intragenic	MluI	C's
22	3881182	7762364	R1	Culture_collection	lactose	0113a_0113b	C11	Intragenic	MluI	C's
23	4039767	8079534	R1	Culture_collection	glucose	0113a_0113b	C11	Intragenic	MluI	C's
24	3900326	7800652	R1	Culture_collection	sucrose	0113a_0113b	C11	Intragenic	MluI	C's
25	2879584	5759168	R1	Culture_collection	LNT	0113a_0113b	C11	Intragenic	MluI	C's
26	4052250	8104500	R1	Culture_collection	LnNT	0113a_0113b	C11	Intragenic	MluI	C's
27	3460187	6920374	R1	Culture_collection	maltose	0113a_0113b	C11	Intragenic	MluI	C's
28	2933086	5866172	R1	Culture_collection	raffinose	0113a_0113b	C11	Intragenic	MluI	C's
29	2287396	4574792	R2	Culture_collection	MRS	1889a_1889b	G10	Intragenic	ZraI	G's
30	1924157	3848314	R2	Culture_collection	H202	1889a_1889b	G10	Intragenic	ZraI	G's
31	2061521	4123042	R2	Culture_collection	lactose	1889a_1889b	G10	Intragenic	ZraI	G's
32	1794122	3588244	R2	Culture_collection	sucrose	1889a_1889b	G10	Intragenic	ZraI	G's
33	2477504	4955008	R2	Culture_collection	LNT	1889a_1889b	G10	Intragenic	ZraI	G's
34	2766437	5532874	R2	Culture_collection	LnNT	1889a_1889b	G10	Intragenic	ZraI	G's
35	2176622	4353244	R2	Culture_collection	raffinose	1889a_1889b	G10	Intragenic	ZraI	G's
36	2401159	4802318	R2	Culture_collection	MRS overnite	0113a_0113b	G11	Intragenic	AatII	G's
37	517261	1034522	R2	Direct_Feces	mouse a1 (round cap)	0113a_0113b	G11	Intragenic	AatII	G's
38	1741576	3483152	R2	Direct_Feces	mouse a2 (round cap)	0113a_0113b	G11	Intragenic	AatII	G's
39	675352	1350704	R2	Direct_Feces	mouse a3 (round cap)	0113a_0113b	G11	Intragenic	AatII	G's
40	446214	892428	R2	Direct_Feces	mouse a4 (round cap)	0113a_0113b	G11	Intragenic	AatII	G's
41	2977478	5954956	R2	Direct_Feces	mouse a5 (round cap)	0113a_0113b	G11	Intragenic	AatII	G's
42	2214880	4429760	R2	Direct_Feces	mouse a6 (round cap)	0113a_0113b	G11	Intragenic	AatII	G's
43	723344	1446688	R2	Direct_Feces	mouse A1 (oval cap)	0113a_0113b	G11	Intragenic	AatII	G's
44	441136	882272	R2	Direct_Feces	mouse A2 (oval cap)	0113a_0113b	G11	Intragenic	AatII	G's
45	948808	1897616	R2	Direct_Feces	mouse A3 (oval cap)	0113a_0113b	G11	Intragenic	AatII	G's
46	744432	1488864	R2	Direct_Feces	mouse A4 (oval cap)	0113a_0113b	G11	Intragenic	AatII	G's
47	1968812	3937624	R2	Direct_Feces	mouse A5 (oval cap)	0113a_0113b	G11	Intragenic	AatII	G's
48	1901312	3802624	R2	Direct_Feces	mouse A6 (oval cap)	0113a_0113b	G11	Intragenic	AatII	G's
49	1147278	2294556	R2	Direct_Feces	mouse a1 (round cap)	1889a_1889b	G10	Intragenic	AatII	G's
50	1313370	2626740	R2	Direct_Feces	mouse a2 (round cap)	1889a_1889b	G10	Intragenic	AatII	G's
51	921128	1842256	R2	Direct_Feces	mouse a4 (round cap)	1889a_1889b	G10	Intragenic	AatII	G's
52	1131602	2263204	R2	Direct_Feces	mouse A2 (oval cap)	1889a_1889b	G10	Intragenic	AatII	G's
53	1166523	2333046	R2	Direct_Feces	mouse A3 (oval cap)	1889a_1889b	G10	Intragenic	AatII	G's
54	519848	1039696	R2	Direct_Feces	mouse A4 (oval cap)	1889a_1889b	G10	Intragenic	AatII	G's
95	1259193	2518386	R2	concentration 10uM	synthetic_oligo	0113a_0113b	G11	Intragenic	AatII	G's
96	633629	1267258	R2	concentration 100nM	synthetic_oligo	0113a_0113b	G11	Intragenic	AatII	G's
97	890585	1781170	R1	concentration 10uM	synthetic_oligo	0113a_0113b	C11	intragenic	MluI	C's
98	824358	1648716	R1	concentration 100nM	synthetic_oligo	0113a_0113b	C11	intragenic	MluI	C's
99	1599552	3199104	R2	concentration 10uM	synthetic_oligo	1889a_1889b	G10	Intragenic	AatII	G's
100	832936	1665872	R2	concentration 100nM	synthetic_oligo	1889a_1889b	G10	Intragenic	AatII	G's

## Sheet: Table S2 - GsEnd-set2
Sample ID.NGS Reads	number of sequences with 10 Gs at the tail	total number of sequences in each sample	ratio of sequences with Gs
1.R1	2216477	2493043	0.889065
1.R2	37740	2493043	0.0151381
10.R1	3239440	3519557	0.920411
10.R2	58435	3519557	0.0166029
100.R1	189167	832936	0.227109
100.R2	7049	832936	0.00846284
11.R1	2616943	2874329	0.910454
11.R2	49266	2874329	0.01714
12.R1	3005848	3388314	0.887122
12.R2	112580	3388314	0.033226
13.R1	2481683	2733815	0.907773
13.R2	50806	2733815	0.0185843
14.R1	2025849	2177109	0.930523
14.R2	17810	2177109	0.00818057
15.R1	3451746	3969171	0.869639
15.R2	97116	3969171	0.0244676
16.R1	2322238	2606216	0.891038
16.R2	84723	2606216	0.032508
17.R1	1825945	1990678	0.917248
17.R2	25254	1990678	0.0126861
18.R1	2957818	3258462	0.907734
18.R2	61397	3258462	0.0188423
19.R1	4609	2930076	0.001573
19.R2	2527093	2930076	0.862467
2.R1	1857760	2052293	0.905212
2.R2	20481	2052293	0.00997957
20.R1	6866	3830555	0.00179243
20.R2	3332012	3830555	0.869851
21.R1	4890	3071478	0.00159207
21.R2	2649995	3071478	0.862775
22.R1	6723	3881182	0.0017322
22.R2	3315422	3881182	0.85423
23.R1	6279	4039767	0.0015543
23.R2	3456848	4039767	0.855705
24.R1	6051	3900326	0.00155141
24.R2	3388527	3900326	0.86878
25.R1	4423	2879584	0.00153599
25.R2	2493137	2879584	0.865798
26.R1	6817	4052250	0.00168228
26.R2	3489597	4052250	0.86115
27.R1	5746	3460187	0.0016606
27.R2	2984812	3460187	0.862616
28.R1	4657	2933086	0.00158775
28.R2	2540730	2933086	0.866231
29.R1	1242267	2287396	0.543092
29.R2	32626	2287396	0.0142634
3.R1	2513070	2901221	0.866211
3.R2	65648	2901221	0.0226277
30.R1	1013019	1924157	0.526474
30.R2	23251	1924157	0.0120837
31.R1	1115625	2061521	0.541166
31.R2	20251	2061521	0.00982333
32.R1	988019	1794122	0.550698
32.R2	26735	1794122	0.0149014
33.R1	1341312	2477504	0.541397
33.R2	26711	2477504	0.0107814
34.R1	1579232	2766437	0.570854
34.R2	33810	2766437	0.0122215
35.R1	1219012	2176622	0.560048
35.R2	19480	2176622	0.00894965
36.R1	2077824	2401159	0.865342
36.R2	33464	2401159	0.0139366
37.R1	166151	517261	0.321213
37.R2	43944	517261	0.0849552
38.R1	885760	1741576	0.508597
38.R2	101563	1741576	0.0583167
39.R1	298589	675352	0.442124
39.R2	41852	675352	0.0619706
4.R1	2489064	2832705	0.878688
4.R2	64760	2832705	0.0228615
40.R1	193674	446214	0.434038
40.R2	24609	446214	0.0551507
41.R1	2459635	2977478	0.82608
41.R2	9845	2977478	0.00330649
42.R1	1654803	2214880	0.74713
42.R2	8313	2214880	0.00375325
43.R1	378453	723344	0.523199
43.R2	34995	723344	0.0483795
44.R1	186782	441136	0.423411
44.R2	28928	441136	0.0655761
45.R1	504325	948808	0.531535
45.R2	30319	948808	0.0319548
46.R1	370770	744432	0.498058
46.R2	37641	744432	0.0505634
47.R1	1562806	1968812	0.793781
47.R2	8768	1968812	0.00445345
48.R1	1487338	1901312	0.782269
48.R2	7824	1901312	0.00411505
49.R1	328088	1147278	0.285971
49.R2	459255	1147278	0.4003
5.R1	2251806	2490179	0.904275
5.R2	35657	2490179	0.0143191
50.R1	340467	1313370	0.259232
50.R2	400850	1313370	0.305207
51.R1	129171	921128	0.140231
51.R2	299440	921128	0.32508
52.R1	263403	1131602	0.23277
52.R2	368999	1131602	0.326085
53.R1	302945	1166523	0.259699
53.R2	360555	1166523	0.309085
54.R1	133524	519848	0.256852
54.R2	183688	519848	0.353349
6.R1	2419309	2751818	0.879168
6.R2	59809	2751818	0.0217344
7.R1	2474168	2875972	0.860289
7.R2	82234	2875972	0.0285935
8.R1	2215132	2536843	0.873185
8.R2	40318	2536843	0.015893
9.R1	2704911	3068830	0.881414
9.R2	61779	3068830	0.0201311
95.R1	949826	1259193	0.754313
95.R2	6640	1259193	0.00527322
96.R1	460891	633629	0.727383
96.R2	3903	633629	0.00615976
97.R1	2774	890585	0.00311481
97.R2	726257	890585	0.815483
98.R1	3461	824358	0.00419842
98.R2	659050	824358	0.799471
99.R1	352604	1599552	0.220439
99.R2	10777	1599552	0.00673751

## Sheet: TableS3 - Family InDel MDS
	Number of MDS family retrieved for the analysis of InDel
	Sample ID	1	2	3	4	5	6	7	8	9	10	11	12	13	14	15	16	17	18	19	20	21	22	23	24	25	26	27	28	29	30	31	32	33	34	35	36	37	38	39	40	41	42	43	44	45	46	47	48
	G7	0	0	0	0	0	0	0	0	0	0	0	0	0	0	0	0	0	0	0	0	0	0	0	0	0	0	1	0	0	0	0	0	0	0	0	0	0	5	5	1	0	0	0	3	3	2	0	0
	G8	0	0	0	0	0	0	1	0	0	0	0	0	0	0	0	0	0	0	0	0	0	0	0	0	0	0	1	0	5	1	2	0	2	3	1	0	8	70	32	29	7	55	1	35	86	92	19	13
	G9	3	3	4	1	1	3	0	5	8	4	21	3	5	1	5	0	35	1	6	3	4	7	4	1	2	7	16	0	1269	118	242	224	337	655	377	4	498	2452	1417	945	1917	10070	353	992	2996	3220	4992	2989
	G10	351	165	194	265	181	194	224	485	337	280	1984	242	296	107	420	158	3257	309	359	216	280	241	426	331	114	562	945	223	18133	1668	2882	3692	4411	8922	5677	637	4557	24507	15307	8234	63599	86873	16918	9720	29927	21921	65702	35129
	G11	3738	1932	2212	2859	2789	2569	2658	5107	3918	3424	19683	2783	3030	1445	4557	1597	31795	3144	3140	2129	3011	2274	4036	3098	1191	4838	7929	2222	12	3	9	3	10	16	5	6635	8414	47075	31653	10348	220077	123577	34281	15756	45410	31420	159944	69554
	G12	5971	3124	3572	4638	4945	4235	4474	8157	6723	5951	31024	4697	4827	2388	6585	2748	50872	5199	6372	4566	5979	4473	7781	6473	2499	9427	14854	4451	0	0	0	0	0	0	0	10958	1223	7133	3735	1504	21186	13020	1776	2252	6417	4710	18350	7551
	G13	17	8	7	6	6	8	13	16	12	8	56	7	5	4	17	2	131	9	232	150	218	148	255	216	65	330	548	172	0	0	0	0	0	0	0	23	30	0	0	69	46	35	14	0	0	0	51	8
	G14	0	0	0	0	0	0	0	0	0	0	0	0	0	0	0	0	0	0	0	0	1	0	3	1	1	0	4	0	0	0	0	0	0	0	0	0	2	0	0	0	0	1	1	0	0	0	0	0
	Total Family	10080	5232	5989	7769	7922	7009	7370	13770	10998	9667	52768	7732	8163	3945	11584	4505	86090	8662	10109	7064	9493	7143	12505	10120	3872	15164	24298	7068	19419	1790	3135	3919	4760	9596	6060	18257	14732	81242	52149	21130	306832	233631	53344	28758	84839	61365	249058	115244
[truncated: 12 more columns]

## Sheet: Table S6 - SRA metadata
sample_name	library_ID	title	library_strategy	library_source	library_selection	library_layout	platform	instrument_model	design_description	filetype	filename	filename2	filename3	filename4	filename5	filename6	filename7	filename8	assembly	fasta_file
UCC2003-SDSL	Sample_1	UCC2003 replication slippage	AMPLICON	GENOMIC	PCR	paired	ILLUMINA	Illumina HiSeq 2500	Maximum Depth Sequencing (MDS)	fastq	Sample1_S1_L001_R2_001.fastq.gz	Sample1_S1_L001_R1_001.fastq.gz	Sample1_S1_L002_R1_001.fastq.gz	Sample1_S1_L002_R2_001.fastq.gz	Sample1_S1_L003_R1_001.fastq.gz	Sample1_S1_L004_R1_001.fastq.gz	Sample1_S1_L003_R2_001.fastq.gz	Sample1_S1_L004_R2_001.fastq.gz
UCC2003-SDSL	Sample_2	UCC2003 replication slippage	AMPLICON	GENOMIC	PCR	paired	ILLUMINA	Illumina HiSeq 2500	Maximum Depth Sequencing (MDS)	fastq	Sample2_S2_L001_R1_001.fastq.gz	Sample2_S2_L001_R2_001.fastq.gz	Sample2_S2_L002_R1_001.fastq.gz	Sample2_S2_L002_R2_001.fastq.gz	Sample2_S2_L004_R1_001.fastq.gz	Sample2_S2_L003_R2_001.fastq.gz	Sample2_S2_L003_R1_001.fastq.gz	Sample2_S2_L004_R2_001.fastq.gz
UCC2003-SDSL	Sample_3	UCC2003 replication slippage	AMPLICON	GENOMIC	PCR	paired	ILLUMINA	Illumina HiSeq 2500	Maximum Depth Sequencing (MDS)	fastq	Sample3_S3_L001_R2_001.fastq.gz	Sample3_S3_L001_R1_001.fastq.gz	Sample3_S3_L002_R1_001.fastq.gz	Sample3_S3_L002_R2_001.fastq.gz	Sample3_S3_L003_R1_001.fastq.gz	Sample3_S3_L004_R2_001.fastq.gz	Sample3_S3_L003_R2_001.fastq.gz	Sample3_S3_L004_R1_001.fastq.gz
UCC2003-SDSL	Sample_4	UCC2003 replication slippage	AMPLICON	GENOMIC	PCR	paired	ILLUMINA	Illumina HiSeq 2500	Maximum Depth Sequencing (MDS)	fastq	Sample4_S4_L001_R1_001.fastq.gz	Sample4_S4_L002_R1_001.fastq.gz	Sample4_S4_L002_R2_001.fastq.gz	Sample4_S4_L003_R2_001.fastq.gz	Sample4_S4_L001_R2_001.fastq.gz	Sample4_S4_L003_R1_001.fastq.gz	Sample4_S4_L004_R2_001.fastq.gz	Sample4_S4_L004_R1_001.fastq.gz
UCC2003-SDSL	Sample_5	UCC2003 replication slippage	AMPLICON	GENOMIC	PCR	paired	ILLUMINA	Illumina HiSeq 2500	Maximum Depth Sequencing (MDS)	fastq	Sample5_S5_L001_R2_001.fastq.gz	Sample5_S5_L002_R1_001.fastq.gz	Sample5_S5_L001_R1_001.fastq.gz	Sample5_S5_L002_R2_001.fastq.gz	Sample5_S5_L003_R2_001.fastq.gz	Sample5_S5_L003_R1_001.fastq.gz	Sample5_S5_L004_R2_001.fastq.gz	Sample5_S5_L004_R1_001.fastq.gz
UCC2003-SDSL	Sample_6	UCC2003 replication slippage	AMPLICON	GENOMIC	PCR	paired	ILLUMINA	Illumina HiSeq 2500	Maximum Depth Sequencing (MDS)	fastq	Sample6_S6_L001_R2_001.fastq.gz	Sample6_S6_L001_R1_001.fastq.gz	Sample6_S6_L002_R1_001.fastq.gz	Sample6_S6_L002_R2_001.fastq.gz	Sample6_S6_L003_R1_001.fastq.gz	Sample6_S6_L003_R2_001.fastq.gz	Sample6_S6_L004_R1_001.fastq.gz	Sample6_S6_L004_R2_001.fastq.gz
UCC2003-SDSL	Sample_7	UCC2003 replication slippage	AMPLICON	GENOMIC	PCR	paired	ILLUMINA	Illumina HiSeq 2500	Maximum Depth Sequencing (MDS)	fastq	Sample7_S7_L001_R1_001.fastq.gz	Sample7_S7_L001_R2_001.fastq.gz	Sample7_S7_L002_R1_001.fastq.gz	Sample7_S7_L002_R2_001.fastq.gz	Sample7_S7_L003_R1_001.fastq.gz	Sample7_S7_L003_R2_001.fastq.gz	Sample7_S7_L004_R1_001.fastq.gz	Sample7_S7_L004_R2_001.fastq.gz
UCC2003-SDSL	Sample_8	UCC2003 replication slippage	AMPLICON	GENOMIC	PCR	paired	ILLUMINA	Illumina HiSeq 2500	Maximum Depth Sequencing (MDS)	fastq	Sample8_S8_L001_R2_001.fastq.gz	Sample8_S8_L001_R1_001.fastq.gz	Sample8_S8_L002_R1_001.fastq.gz	Sample8_S8_L002_R2_001.fastq.gz	Sample8_S8_L003_R2_001.fastq.gz	Sample8_S8_L003_R1_001.fastq.gz	Sample8_S8_L004_R1_001.fastq.gz	Sample8_S8_L004_R2_001.fastq.gz
UCC2003-SDSL	Sample_9	UCC2003 replication slippage	AMPLICON	GENOMIC	PCR	paired	ILLUMINA	Illumina HiSeq 2500	Maximum Depth Sequencing (MDS)	fastq	Sample9_S9_L001_R2_001.fastq.gz	Sample9_S9_L001_R1_001.fastq.gz	Sample9_S9_L002_R2_001.fastq.gz	Sample9_S9_L002_R1_001.fastq.gz	Sample9_S9_L003_R1_001.fastq.gz	Sample9_S9_L003_R2_001.fastq.gz	Sample9_S9_L004_R1_001.fastq.gz	Sample9_S9_L004_R2_001.fastq.gz
UCC2003-SDSL	Sample_10	UCC2003 replication slippage	AMPLICON	GENOMIC	PCR	paired	ILLUMINA	Illumina HiSeq 2500	Maximum Depth Sequencing (MDS)	fastq	Sample10_S10_L001_R2_001.fastq.gz	Sample10_S10_L001_R1_001.fastq.gz	Sample10_S10_L002_R1_001.fastq.gz	Sample10_S10_L002_R2_001.fastq.gz	Sample10_S10_L003_R1_001.fastq.gz	Sample10_S10_L003_R2_001.fastq.gz	Sample10_S10_L004_R1_001.fastq.gz	Sample10_S10_L004_R2_001.fastq.gz
UCC2003-SDSL	Sample_11	UCC2003 replication slippage	AMPLICON	GENOMIC	PCR	paired	ILLUMINA	Illumina HiSeq 2500	Maximum Depth Sequencing (MDS)	fastq	Sample11_S11_L001_R1_001.fastq.gz	Sample11_S11_L001_R2_001.fastq.gz	Sample11_S11_L002_R1_001.fastq.gz	Sample11_S11_L002_R2_001.fastq.gz	Sample11_S11_L003_R1_001.fastq.gz	Sample11_S11_L003_R2_001.fastq.gz	Sample11_S11_L004_R2_001.fastq.gz	Sample11_S11_L004_R1_001.fastq.gz
UCC2003-SDSL	Sample_12	UCC2003 replication slippage	AMPLICON	GENOMIC	PCR	paired	ILLUMINA	Illumina HiSeq 2500	Maximum Depth Sequencing (MDS)	fastq	Sample12_S12_L001_R1_001.fastq.gz	Sample12_S12_L001_R2_001.fastq.gz	Sample12_S12_L002_R2_001.fastq.gz	Sample12_S12_L002_R1_001.fastq.gz	Sample12_S12_L003_R1_001.fastq.gz	Sample12_S12_L003_R2_001.fastq.gz	Sample12_S12_L004_R1_001.fastq.gz	Sample12_S12_L004_R2_001.fastq.gz
UCC2003-SDSL	Sample_13	UCC2003 replication slippage	AMPLICON	GENOMIC	PCR	paired	ILLUMINA	Illumina HiSeq 2500	Maximum Depth Sequencing (MDS)	fastq	Sample13_S13_L001_R1_001.fastq.gz	Sample13_S13_L001_R2_001.fastq.gz	Sample13_S13_L002_R1_001.fastq.gz	Sample13_S13_L002_R2_001.fastq.gz	Sample13_S13_L003_R1_001.fastq.gz	Sample13_S13_L003_R2_001.fastq.gz	Sample13_S13_L004_R1_001.fastq.gz	Sample13_S13_L004_R2_001.fastq.gz
UCC2003-SDSL	Sample_14	UCC2003 replication slippage	AMPLICON	GENOMIC	PCR	paired	ILLUMINA	Illumina HiSeq 2500	Maximum Depth Sequencing (MDS)	fastq	Sample14_S14_L001_R2_001.fastq.gz	Sample14_S14_L001_R1_001.fastq.gz	Sample14_S14_L002_R1_001.fastq.gz	Sample14_S14_L002_R2_001.fastq.gz	Sample14_S14_L003_R2_001.fastq.gz	Sample14_S14_L003_R1_001.fastq.gz	Sample14_S14_L004_R2_001.fastq.gz	Sample14_S14_L004_R1_001.fastq.gz
UCC2003-SDSL	Sample_15	UCC2003 replication slippage	AMPLICON	GENOMIC	PCR	paired	ILLUMINA	Illumina HiSeq 2500	Maximum Depth Sequencing (MDS)	fastq	Sample15_S15_L001_R1_001.fastq.gz	Sample15_S15_L001_R2_001.fastq.gz	Sample15_S15_L002_R1_001.fastq.gz	Sample15_S15_L002_R2_001.fastq.gz	Sample15_S15_L003_R1_001.fastq.gz	Sample15_S15_L003_R2_001.fastq.gz	Sample15_S15_L004_R1_001.fastq.gz	Sample15_S15_L004_R2_001.fastq.gz
UCC2003-SDSL	Sample_16	UCC2003 replication slippage	AMPLICON	GENOMIC	PCR	paired	ILLUMINA	Illumina HiSeq 2500	Maximum Depth Sequencing (MDS)	fastq	Sample16_S16_L001_R1_001.fastq.gz	Sample16_S16_L001_R2_001.fastq.gz	Sample16_S16_L002_R1_001.fastq.gz	Sample16_S16_L002_R2_001.fastq.gz	Sample16_S16_L003_R1_001.fastq.gz	Sample16_S16_L003_R2_001.fastq.gz	Sample16_S16_L004_R1_001.fastq.gz	Sample16_S16_L004_R2_001.fastq.gz
UCC2003-SDSL	Sample_17	UCC2003 replication slippage	AMPLICON	GENOMIC	PCR	paired	ILLUMINA	Illumina HiSeq 2500	Maximum Depth Sequencing (MDS)	fastq	Sample17_S17_L001_R1_001.fastq.gz	Sample17_S17_L001_R2_001.fastq.gz	Sample17_S17_L002_R1_001.fastq.gz	Sample17_S17_L002_R2_001.fastq.gz	Sample17_S17_L003_R1_001.fastq.gz	Sample17_S17_L003_R2_001.fastq.gz	Sample17_S17_L004_R2_001.fastq.gz	Sample17_S17_L004_R1_001.fastq.gz
UCC2003-SDSL	Sample_18	UCC2003 replication slippage	AMPLICON	GENOMIC	PCR	paired	ILLUMINA	Illumina HiSeq 2500	Maximum Depth Sequencing (MDS)	fastq	Sample18_S18_L001_R2_001.fastq.gz	Sample18_S18_L001_R1_001.fastq.gz	Sample18_S18_L002_R1_001.fastq.gz	Sample18_S18_L002_R2_001.fastq.gz	Sample18_S18_L003_R1_001.fastq.gz	Sample18_S18_L003_R2_001.fastq.gz	Sample18_S18_L004_R2_001.fastq.gz	Sample18_S18_L004_R1_001.fastq.gz
UCC2003-SDSL	Sample_19	UCC2003 replication slippage	AMPLICON	GENOMIC	PCR	paired	ILLUMINA	Illumina HiSeq 2500	Maximum Depth Sequencing (MDS)	fastq	Sample19_S26_L001_R2_001.fastq.gz	Sample19_S26_L001_R1_001.fastq.gz	Sample19_S26_L002_R1_001.fastq.gz	Sample19_S26_L002_R2_001.fastq.gz	Sample19_S26_L003_R2_001.fastq.gz	Sample19_S26_L003_R1_001.fastq.gz	Sample19_S26_L004_R2_001.fastq.gz	Sample19_S26_L004_R1_001.fastq.gz
UCC2003-SDSL	Sample_20	UCC2003 replication slippage	AMPLICON	GENOMIC	PCR	paired	ILLUMINA	Illumina HiSeq 2500	Maximum Depth Sequencing (MDS)	fastq	Sample20_S27_L001_R2_001.fastq.gz	Sample20_S27_L001_R1_001.fastq.gz	Sample20_S27_L002_R1_001.fastq.gz	Sample20_S27_L002_R2_001.fastq.gz	Sample20_S27_L003_R1_001.fastq.gz	Sample20_S27_L003_R2_001.fastq.gz	Sample20_S27_L004_R1_001.fastq.gz	Sample20_S27_L004_R2_001.fastq.gz
UCC2003-SDSL	Sample_21	UCC2003 replication slippage	AMPLICON	GENOMIC	PCR	paired	ILLUMINA	Illumina HiSeq 2500	Maximum Depth Sequencing (MDS)	fastq	Sample21_S28_L001_R1_001.fastq.gz	Sample21_S28_L001_R2_001.fastq.gz	Sample21_S28_L002_R1_001.fastq.gz	Sample21_S28_L002_R2_001.fastq.gz	Sample21_S28_L003_R1_001.fastq.gz	Sample21_S28_L003_R2_001.fastq.gz	Sample21_S28_L004_R1_001.fastq.gz	Sample21_S28_L004_R2_001.fastq.gz
UCC2003-SDSL	Sample_22	UCC2003 replication slippage	AMPLICON	GENOMIC	PCR	paired	ILLUMINA	Illumina HiSeq 2500	Maximum Depth Sequencing (MDS)	fastq	Sample22_S29_L001_R2_001.fastq.gz	Sample22_S29_L001_R1_001.fastq.gz	Sample22_S29_L002_R1_001.fastq.gz	Sample22_S29_L002_R2_001.fastq.gz	Sample22_S29_L003_R2_001.fastq.gz	Sample22_S29_L003_R1_001.fastq.gz	Sample22_S29_L004_R1_001.fastq.gz	Sample22_S29_L004_R2_001.fastq.gz
UCC2003-SDSL	Sample_23	UCC2003 replication slippage	AMPLICON	GENOMIC	PCR	paired	ILLUMINA	Illumina HiSeq 2500	Maximum Depth Sequencing (MDS)	fastq	Sample23_S30_L001_R1_001.fastq.gz	Sample23_S30_L001_R2_001.fastq.gz	Sample23_S30_L002_R1_001.fastq.gz	Sample23_S30_L002_R2_001.fastq.gz	Sample23_S30_L003_R1_001.fastq.gz	Sample23_S30_L003_R2_001.fastq.gz	Sample23_S30_L004_R1_001.fastq.gz	Sample23_S30_L004_R2_001.fastq.gz
UCC2003-SDSL	Sample_24	UCC2003 replication slippage	AMPLICON	GENOMIC	PCR	paired	ILLUMINA	Illumina HiSeq 2500	Maximum Depth Sequencing (MDS)	fastq	Sample24_S31_L001_R1_001.fastq.gz	Sample24_S31_L001_R2_001.fastq.gz	Sample24_S31_L002_R2_001.fastq.gz	Sample24_S31_L002_R1_001.fastq.gz	Sample24_S31_L003_R1_001.fastq.gz	Sample24_S31_L003_R2_001.fastq.gz	Sample24_S31_L004_R2_001.fastq.gz	Sample24_S31_L004_R1_001.fastq.gz
UCC2003-SDSL	Sample_25	UCC2003 replication slippage	AMPLICON	GENOMIC	PCR	paired	ILLUMINA	Illumina HiSeq 2500	Maximum Depth Sequencing (MDS)	fastq	Sample25_S32_L001_R2_001.fastq.gz	Sample25_S32_L001_R1_001.fastq.gz	Sample25_S32_L002_R2_001.fastq.gz	Sample25_S32_L002_R1_001.fastq.gz	Sample25_S32_L003_R2_001.fastq.gz	Sample25_S32_L003_R1_001.fastq.gz	Sample25_S32_L004_R1_001.fastq.gz	Sample25_S32_L004_R2_001.fastq.gz
UCC2003-SDSL	Sample_26	UCC2003 replication slippage	AMPLICON	GENOMIC	PCR	paired	ILLUMINA	Illumina HiSeq 2500	Maximum Depth Sequencing (MDS)	fastq	Sample26_S33_L001_R1_001.fastq.gz	Sample26_S33_L001_R2_001.fastq.gz	Sample26_S33_L002_R1_001.fastq.gz	Sample26_S33_L002_R2_001.fastq.gz	Sample26_S33_L003_R2_001.fastq.gz	Sample26_S33_L003_R1_001.fastq.gz	Sample26_S33_L004_R1_001.fastq.gz	Sample26_S33_L004_R2_001.fastq.gz
UCC2003-SDSL	Sample_27	UCC2003 replication slippage	AMPLICON	GENOMIC	PCR	paired	ILLUMINA	Illumina HiSeq 2500	Maximum Depth Sequencing (MDS)	fastq	Sample27_S34_L001_R2_001.fastq.gz	Sample27_S34_L001_R1_001.fastq.gz	Sample27_S34_L002_R2_001.fastq.gz	Sample27_S34_L002_R1_001.fastq.gz	Sample27_S34_L003_R1_001.fastq.gz	Sample27_S34_L003_R2_001.fastq.gz	Sample27_S34_L004_R1_001.fastq.gz	Sample27_S34_L004_R2_001.fastq.gz
UCC2003-SDSL	Sample_28	UCC2003 replication slippage	AMPLICON	GENOMIC	PCR	paired	ILLUMINA	Illumina HiSeq 2500	Maximum Depth Sequencing (MDS)	fastq	Sample28_S35_L001_R1_001.fastq.gz	Sample28_S35_L001_R2_001.fastq.gz	Sample28_S35_L002_R2_001.fastq.gz	Sample28_S35_L002_R1_001.fastq.gz	Sample28_S35_L003_R2_001.fastq.gz	Sample28_S35_L003_R1_001.fastq.gz	Sample28_S35_L004_R1_001.fastq.gz	Sample28_S35_L004_R2_001.fastq.gz
UCC2003-SDSL	Sample_29	UCC2003 replication slippage	AMPLICON	GENOMIC	PCR	paired	ILLUMINA	Illumina HiSeq 2500	Maximum Depth Sequencing (MDS)	fastq	Sample29_S19_L001_R2_001.fastq.gz	Sample29_S19_L001_R1_001.fastq.gz	Sample29_S19_L002_R1_001.fastq.gz	Sample29_S19_L002_R2_001.fastq.gz	Sample29_S19_L003_R1_001.fastq.gz	Sample29_S19_L003_R2_001.fastq.gz	Sample29_S19_L004_R2_001.fastq.gz	Sample29_S19_L004_R1_001.fastq.gz
UCC2003-SDSL	Sample_30	UCC2003 replication slippage	AMPLICON	GENOMIC	PCR	paired	ILLUMINA	Illumina HiSeq 2500	Maximum Depth Sequencing (MDS)	fastq	Sample30_S20_L001_R1_001.fastq.gz	Sample30_S20_L001_R2_001.fastq.gz	Sample30_S20_L002_R2_001.fastq.gz	Sample30_S20_L002_R1_001.fastq.gz	Sample30_S20_L003_R2_001.fastq.gz	Sample30_S20_L003_R1_001.fastq.gz	Sample30_S20_L004_R1_001.fastq.gz	Sample30_S20_L004_R2_001.fastq.gz
UCC2003-SDSL	Sample_31	UCC2003 replication slippage	AMPLICON	GENOMIC	PCR	paired	ILLUMINA	Illumina HiSeq 2500	Maximum Depth Sequencing (MDS)	fastq	Sample31_S21_L001_R1_001.fastq.gz	Sample31_S21_L001_R2_001.fastq.gz	Sample31_S21_L002_R2_001.fastq.gz	Sample31_S21_L002_R1_001.fastq.gz	Sample31_S21_L003_R1_001.fastq.gz	Sample31_S21_L003_R2_001.fastq.gz	Sample31_S21_L004_R1_001.fastq.gz	Sample31_S21_L004_R2_001.fastq.gz
UCC2003-SDSL	Sample_32	UCC2003 replication slippage	AMPLICON	GENOMIC	PCR	paired	ILLUMINA	Illumina HiSeq 2500	Maximum Depth Sequencing (MDS)	fastq	Sample32_S22_L001_R1_001.fastq.gz	Sample32_S22_L001_R2_001.fastq.gz	Sample32_S22_L002_R1_001.fastq.gz	Sample32_S22_L002_R2_001.fastq.gz	Sample32_S22_L003_R1_001.fastq.gz	Sample32_S22_L003_R2_001.fastq.gz	Sample32_S22_L004_R1_001.fastq.gz	Sample32_S22_L004_R2_001.fastq.gz
UCC2003-SDSL	Sample_33	UCC2003 replication slippage	AMPLICON	GENOMIC	PCR	paired	ILLUMINA	Illumina HiSeq 2500	Maximum Depth Sequencing (MDS)	fastq	Sample33_S23_L001_R2_001.fastq.gz	Sample33_S23_L001_R1_001.fastq.gz	Sample33_S23_L002_R1_001.fastq.gz	Sample33_S23_L002_R2_001.fastq.gz	Sample33_S23_L003_R1_001.fastq.gz	Sample33_S23_L003_R2_001.fastq.gz	Sample33_S23_L004_R1_001.fastq.gz	Sample33_S23_L004_R2_001.fastq.gz
UCC2003-SDSL	Sample_34	UCC2003 replication slippage	AMPLICON	GENOMIC	PCR	paired	ILLUMINA	Illumina HiSeq 2500	Maximum Depth Sequencing (MDS)	fastq	Sample34_S24_L001_R2_001.fastq.gz	Sample34_S24_L001_R1_001.fastq.gz	Sample34_S24_L002_R1_001.fastq.gz	Sample34_S24_L002_R2_001.fastq.gz	Sample34_S24_L003_R1_001.fastq.gz	Sample34_S24_L003_R2_001.fastq.gz	Sample34_S24_L004_R1_001.fastq.gz	Sample34_S24_L004_R2_001.fastq.gz
UCC2003-SDSL	Sample_35	UCC2003 replication slippage	AMPLICON	GENOMIC	PCR	paired	ILLUMINA	Illumina HiSeq 2500	Maximum Depth Sequencing (MDS)	fastq	Sample35_S25_L001_R1_001.fastq.gz	Sample35_S25_L001_R2_001.fastq.gz	Sample35_S25_L002_R2_001.fastq.gz	Sample35_S25_L002_R1_001.fastq.gz	Sample35_S25_L003_R1_001.fastq.gz	Sample35_S25_L003_R2_001.fastq.gz	Sample35_S25_L004_R1_001.fastq.gz	Sample35_S25_L004_R2_001.fastq.gz
UCC2003-SDSL	Sample_36	UCC2003 replication slippage	AMPLICON	GENOMIC	PCR	paired	ILLUMINA	Illumina HiSeq 2500	Maximum Depth Sequencing (MDS)	fastq	Sample36_S40_L001_R2_001.fastq.gz	Sample36_S40_L001_R1_001.fastq.gz	Sample36_S40_L002_R1_001.fastq.gz	Sample36_S40_L002_R2_001.fastq.gz	Sample36_S40_L003_R2_001.fastq.gz	Sample36_S40_L003_R1_001.fastq.gz	Sample36_S40_L004_R1_001.fastq.gz	Sample36_S40_L004_R2_001.fastq.gz
UCC2003-SDSL	Sample_37	UCC2003 replication slippage	AMPLICON	GENOMIC	PCR	paired	ILLUMINA	Illumina HiSeq 2500	Maximum Depth Sequencing (MDS)	fastq	Sample37_S45_L001_R2_001.fastq.gz	Sample37_S45_L001_R1_001.fastq.gz	Sample37_S45_L002_R1_001.fastq.gz	Sample37_S45_L002_R2_001.fastq.gz	Sample37_S45_L004_R2_001.fastq.gz	Sample37_S45_L004_R1_001.fastq.gz	Sample37_S45_L003_R1_001.fastq.gz	Sample37_S45_L003_R2_001.fastq.gz
UCC2003-SDSL	Sample_38	UCC2003 replication slippage	AMPLICON	GENOMIC	PCR	paired	ILLUMINA	Illumina HiSeq 2500	Maximum Depth Sequencing (MDS)	fastq	Sample38_S47_L001_R1_001.fastq.gz	Sample38_S47_L001_R2_001.fastq.gz	Sample38_S47_L002_R1_001.fastq.gz	Sample38_S47_L002_R2_001.fastq.gz	Sample38_S47_L003_R1_001.fastq.gz	Sample38_S47_L003_R2_001.fastq.gz	Sample38_S47_L004_R1_001.fastq.gz	Sample38_S47_L004_R2_001.fastq.gz
UCC2003-SDSL	Sample_39	UCC2003 replication slippage	AMPLICON	GENOMIC	PCR	paired	ILLUMINA	Illumina HiSeq 2500	Maximum Depth Sequencing (MDS)	fastq	Sample39_S49_L004_R2_001.fastq.gz	Sample39_S49_L004_R1_001.fastq.gz	Sample39_S49_L001_R2_001.fastq.gz	Sample39_S49_L001_R1_001.fastq.gz	Sample39_S49_L002_R1_001.fastq.gz	Sample39_S49_L002_R2_001.fastq.gz	Sample39_S49_L003_R1_001.fastq.gz	Sample39_S49_L003_R2_001.fastq.gz
UCC2003-SDSL	Sample_40	UCC2003 replication slippage	AMPLICON	GENOMIC	PCR	paired	ILLUMINA	Illumina HiSeq 2500	Maximum Depth Sequencing (MDS)	fastq	Sample40_S50_L001_R2_001.fastq.gz	Sample40_S50_L001_R1_001.fastq.gz	Sample40_S50_L003_R1_001.fastq.gz	Sample40_S50_L002_R2_001.fastq.gz	Sample40_S50_L003_R2_001.fastq.gz	Sample40_S50_L002_R1_001.fastq.gz	Sample40_S50_L004_R2_001.fastq.gz	Sample40_S50_L004_R1_001.fastq.gz
UCC2003-SDSL	Sample_41	UCC2003 replication slippage	AMPLICON	GENOMIC	PCR	paired	ILLUMINA	Illumina HiSeq 2500	Maximum Depth Sequencing (MDS)	fastq	Sample41_S36_L001_R2_001.fastq.gz	Sample41_S36_L001_R1_001.fastq.gz	Sample41_S36_L002_R1_001.fastq.gz	Sample41_S36_L002_R2_001.fastq.gz	Sample41_S36_L003_R2_001.fastq.gz	Sample41_S36_L003_R1_001.fastq.gz	Sample41_S36_L004_R1_001.fastq.gz	Sample41_S36_L004_R2_001.fastq.gz
UCC2003-SDSL	Sample_42	UCC2003 replication slippage	AMPLICON	GENOMIC	PCR	paired	ILLUMINA	Illumina HiSeq 2500	Maximum Depth Sequencing (MDS)	fastq	Sample42_S37_L001_R1_001.fastq.gz	Sample42_S37_L001_R2_001.fastq.gz	Sample42_S37_L002_R2_001.fastq.gz	Sample42_S37_L002_R1_001.fastq.gz	Sample42_S37_L003_R2_001.fastq.gz	Sample42_S37_L003_R1_001.fastq.gz	Sample42_S37_L004_R1_001.fastq.gz	Sample42_S37_L004_R2_001.fastq.gz
UCC2003-SDSL	Sample_43	UCC2003 replication slippage	AMPLICON	GENOMIC	PCR	paired	ILLUMINA	Illumina HiSeq 2500	Maximum Depth Sequencing (MDS)	fastq	Sample43_S16_L001_R1_001.fastq.gz	Sample43_S16_L001_R2_001.fastq.gz	Sample43_S16_L002_R1_001.fastq.gz	Sample43_S16_L002_R2_001.fastq.gz	Sample43_S16_L004_R2_001.fastq.gz	Sample43_S16_L004_R1_001.fastq.gz	Sample43_S16_L003_R1_001.fastq.gz	Sample43_S16_L003_R2_001.fastq.gz
UCC2003-SDSL	Sample_44	UCC2003 replication slippage	AMPLICON	GENOMIC	PCR	paired	ILLUMINA	Illumina HiSeq 2500	Maximum Depth Sequencing (MDS)	fastq	Sample44_S39_L001_R2_001.fastq.gz	Sample44_S39_L001_R1_001.fastq.gz	Sample44_S39_L002_R1_001.fastq.gz	Sample44_S39_L002_R2_001.fastq.gz	Sample44_S39_L003_R2_001.fastq.gz	Sample44_S39_L003_R1_001.fastq.gz	Sample44_S39_L004_R1_001.fastq.gz	Sample44_S39_L004_R2_001.fastq.gz
UCC2003-SDSL	Sample_45	UCC2003 replication slippage	AMPLICON	GENOMIC	PCR	paired	ILLUMINA	Illumina HiSeq 2500	Maximum Depth Sequencing (MDS)	fastq	Sample45_S41_L004_R1_001.fastq.gz	Sample45_S41_L004_R2_001.fastq.gz	Sample45_S41_L001_R1_001.fastq.gz	Sample45_S41_L001_R2_001.fastq.gz	Sample45_S41_L002_R1_001.fastq.gz	Sample45_S41_L002_R2_001.fastq.gz	Sample45_S41_L003_R1_001.fastq.gz	Sample45_S41_L003_R2_001.fastq.gz
UCC2003-SDSL	Sample_46	UCC2003 replication slippage	AMPLICON	GENOMIC	PCR	paired	ILLUMINA	Illumina HiSeq 2500	Maximum Depth Sequencing (MDS)	fastq	Sample46_S43_L001_R1_001.fastq.gz	Sample46_S43_L001_R2_001.fastq.gz	Sample46_S43_L002_R1_001.fastq.gz	Sample46_S43_L002_R2_001.fastq.gz	Sample46_S43_L003_R2_001.fastq.gz	Sample46_S43_L003_R1_001.fastq.gz	Sample46_S43_L004_R1_001.fastq.gz	Sample46_S43_L004_R2_001.fastq.gz
UCC2003-SDSL	Sample_47	UCC2003 replication slippage	AMPLICON	GENOMIC	PCR	paired	ILLUMINA	Illumina HiSeq 2500	Maximum Depth Sequencing (MDS)	fastq	Sample47_S38_L001_R1_001.fastq.gz	Sample47_S38_L001_R2_001.fastq.gz	Sample47_S38_L002_R1_001.fastq.gz	Sample47_S38_L002_R2_001.fastq.gz	Sample47_S38_L003_R1_001.fastq.gz	Sample47_S38_L003_R2_001.fastq.gz	Sample47_S38_L004_R1_001.fastq.gz	Sample47_S38_L004_R2_001.fastq.gz
UCC2003-SDSL	Sample_48	UCC2003 replication slippage	AMPLICON	GENOMIC	PCR	paired	ILLUMINA	Illumina HiSeq 2500	Maximum Depth Sequencing (MDS)	fastq	Sample48_S39_L001_R1_001.fastq.gz	Sample48_S39_L001_R2_001.fastq.gz	Sample48_S39_L002_R1_001.fastq.gz	Sample48_S39_L002_R2_001.fastq.gz	Sample48_S39_L003_R1_001.fastq.gz	Sample48_S39_L003_R2_001.fastq.gz	Sample48_S39_L004_R1_001.fastq.gz	Sample48_S39_L004_R2_001.fastq.gz
UCC2003-SDSL	Sample_49	UCC2003 replication slippage	AMPLICON	GENOMIC	PCR	paired	ILLUMINA	Illumina HiSeq 2500	Maximum Depth Sequencing (MDS)	fastq	Sample49_S46_L001_R2_001.fastq.gz	Sample49_S46_L001_R1_001.fastq.gz	Sample49_S46_L002_R1_001.fastq.gz	Sample49_S46_L002_R2_001.fastq.gz	Sample49_S46_L003_R1_001.fastq.gz	Sample49_S46_L004_R1_001.fastq.gz	Sample49_S46_L003_R2_001.fastq.gz	Sample49_S46_L004_R2_001.fastq.gz
UCC2003-SDSL	Sample_50	UCC2003 replication slippage	AMPLICON	GENOMIC	PCR	paired	ILLUMINA	Illumina HiSeq 2500	Maximum Depth Sequencing (MDS)	fastq	Sample50_S48_L001_R1_001.fastq.gz	Sample50_S48_L001_R2_001.fastq.gz	Sample50_S48_L002_R1_001.fastq.gz	Sample50_S48_L003_R1_001.fastq.gz	Sample50_S48_L002_R2_001.fastq.gz	Sample50_S48_L003_R2_001.fastq.gz	Sample50_S48_L004_R2_001.fastq.gz	Sample50_S48_L004_R1_001.fastq.gz
UCC2003-SDSL	Sample_51	UCC2003 replication slippage	AMPLICON	GENOMIC	PCR	paired	ILLUMINA	Illumina HiSeq 2500	Maximum Depth Sequencing (MDS)	fastq	Sample51_S51_L002_R2_001.fastq.gz	Sample51_S51_L002_R1_001.fastq.gz	Sample51_S51_L001_R1_001.fastq.gz	Sample51_S51_L003_R1_001.fastq.gz	Sample51_S51_L001_R2_001.fastq.gz	Sample51_S51_L003_R2_001.fastq.gz	Sample51_S51_L004_R1_001.fastq.gz	Sample51_S51_L004_R2_001.fastq.gz
UCC2003-SDSL	Sample_52	UCC2003 replication slippage	AMPLICON	GENOMIC	PCR	paired	ILLUMINA	Illumina HiSeq 2500	Maximum Depth Sequencing (MDS)	fastq	Sample52_S40_L001_R1_001.fastq.gz	Sample52_S40_L001_R2_001.fastq.gz	Sample52_S40_L002_R1_001.fastq.gz	Sample52_S40_L002_R2_001.fastq.gz	Sample52_S40_L003_R1_001.fastq.gz	Sample52_S40_L003_R2_001.fastq.gz	Sample52_S40_L004_R1_001.fastq.gz	Sample52_S40_L004_R2_001.fastq.gz
UCC2003-SDSL	Sample_53	UCC2003 replication slippage	AMPLICON	GENOMIC	PCR	paired	ILLUMINA	Illumina HiSeq 2500	Maximum Depth Sequencing (MDS)	fastq	Sample53_S42_L001_R1_001.fastq.gz	Sample53_S42_L001_R2_001.fastq.gz	Sample53_S42_L002_R2_001.fastq.gz	Sample53_S42_L002_R1_001.fastq.gz	Sample53_S42_L003_R1_001.fastq.gz	Sample53_S42_L003_R2_001.fastq.gz	Sample53_S42_L004_R1_001.fastq.gz	Sample53_S42_L004_R2_001.fastq.gz
UCC2003-SDSL	Sample_54	UCC2003 replication slippage	AMPLICON	GENOMIC	PCR	paired	ILLUMINA	Illumina HiSeq 2500	Maximum Depth Sequencing (MDS)	fastq	Sample54_S44_L001_R1_001.fastq.gz	Sample54_S44_L002_R1_001.fastq.gz	Sample54_S44_L002_R2_001.fastq.gz	Sample54_S44_L003_R1_001.fastq.gz	Sample54_S44_L001_R2_001.fastq.gz	Sample54_S44_L003_R2_001.fastq.gz	Sample54_S44_L004_R1_001.fastq.gz	Sample54_S44_L004_R2_001.fastq.gz
UCC2003-SDSL	Sample_55	UCC2003 replication slippage	AMPLICON	GENOMIC	PCR	paired	ILLUMINA	Illumina HiSeq 2500	Maximum Depth Sequencing (MDS)	fastq	Sample55_S28_L001_R1_001.fastq.gz	Sample55_S28_L001_R2_001.fastq.gz	Sample55_S28_L002_R1_001.fastq.gz	Sample55_S28_L002_R2_001.fastq.gz	Sample55_S28_L003_R1_001.fastq.gz	Sample55_S28_L004_R1_001.fastq.gz	Sample55_S28_L004_R2_001.fastq.gz	Sample55_S28_L003_R2_001.fastq.gz
UCC2003-SDSL	Sample_56	UCC2003 replication slippage	AMPLICON	GENOMIC	PCR	paired	ILLUMINA	Illumina HiSeq 2500	Maximum Depth Sequencing (MDS)	fastq	Sample56_S20_L001_R2_001.fastq.gz	Sample56_S20_L001_R1_001.fastq.gz	Sample56_S20_L002_R2_001.fastq.gz	Sample56_S20_L002_R1_001.fastq.gz	Sample56_S20_L003_R1_001.fastq.gz	Sample56_S20_L003_R2_001.fastq.gz	Sample56_S20_L004_R1_001.fastq.gz	Sample56_S20_L004_R2_001.fastq.gz
UCC2003-SDSL	Sample_57	UCC2003 replication slippage	AMPLICON	GENOMIC	PCR	paired	ILLUMINA	Illumina HiSeq 2500	Maximum Depth Sequencing (MDS)	fastq	Sample57_S21_L001_R1_001.fastq.gz	Sample57_S21_L001_R2_001.fastq.gz	Sample57_S21_L002_R2_001.fastq.gz	Sample57_S21_L002_R1_001.fastq.gz	Sample57_S21_L003_R1_001.fastq.gz	Sample57_S21_L003_R2_001.fastq.gz	Sample57_S21_L004_R1_001.fastq.gz	Sample57_S21_L004_R2_001.fastq.gz
UCC2003-SDSL	Sample_58	UCC2003 replication slippage	AMPLICON	GENOMIC	PCR	paired	ILLUMINA	Illumina HiSeq 2500	Maximum Depth Sequencing (MDS)	fastq	Sample58_S23_L001_R2_001.fastq.gz	Sample58_S23_L001_R1_001.fastq.gz	Sample58_S23_L002_R1_001.fastq.gz	Sample58_S23_L002_R2_001.fastq.gz	Sample58_S23_L003_R1_001.fastq.gz	Sample58_S23_L003_R2_001.fastq.gz	Sample58_S23_L004_R2_001.fastq.gz	Sample58_S23_L004_R1_001.fastq.gz
UCC2003-SDSL	Sample_59	UCC2003 replication slippage	AMPLICON	GENOMIC	PCR	paired	ILLUMINA	Illumina HiSeq 2500	Maximum Depth Sequencing (MDS)	fastq	Sample59_S53_L001_R2_001.fastq.gz	Sample59_S53_L001_R1_001.fastq.gz	Sample59_S53_L002_R1_001.fastq.gz	Sample59_S53_L002_R2_001.fastq.gz	Sample59_S53_L003_R1_001.fastq.gz	Sample59_S53_L003_R2_001.fastq.gz	Sample59_S53_L004_R1_001.fastq.gz	Sample59_S53_L004_R2_001.fastq.gz
UCC2003-SDSL	Sample_60	UCC2003 replication slippage	AMPLICON	GENOMIC	PCR	paired	ILLUMINA	Illumina HiSeq 2500	Maximum Depth Sequencing (MDS)	fastq	Sample60_S54_L001_R2_001.fastq.gz	Sample60_S54_L001_R1_001.fastq.gz	Sample60_S54_L002_R1_001.fastq.gz	Sample60_S54_L002_R2_001.fastq.gz	Sample60_S54_L004_R1_001.fastq.gz	Sample60_S54_L004_R2_001.fastq.gz	Sample60_S54_L003_R1_001.fastq.gz	Sample60_S54_L003_R2_001.fastq.gz
UCC2003-SDSL	Sample_61	UCC2003 replication slippage	AMPLICON	GENOMIC	PCR	paired	ILLUMINA	Illumina HiSeq 2500	Maximum Depth Sequencing (MDS)	fastq	Sample61_S26_L001_R1_001.fastq.gz	Sample61_S26_L001_R2_001.fastq.gz	Sample61_S26_L004_R2_001.fastq.gz	Sample61_S26_L004_R1_001.fastq.gz	Sample61_S26_L002_R1_001.fastq.gz	Sample61_S26_L002_R2_001.fastq.gz	Sample61_S26_L003_R1_001.fastq.gz	Sample61_S26_L003_R2_001.fastq.gz
UCC2003-SDSL	Sample_62	UCC2003 replication slippage	AMPLICON	GENOMIC	PCR	paired	ILLUMINA	Illumina HiSeq 2500	Maximum Depth Sequencing (MDS)	fastq	Sample62_S18_L001_R1_001.fastq.gz	Sample62_S18_L001_R2_001.fastq.gz	Sample62_S18_L002_R2_001.fastq.gz	Sample62_S18_L003_R1_001.fastq.gz	Sample62_S18_L002_R1_001.fastq.gz	Sample62_S18_L003_R2_001.fastq.gz	Sample62_S18_L004_R2_001.fastq.gz	Sample62_S18_L004_R1_001.fastq.gz
UCC2003-SDSL	Sample_63	UCC2003 replication slippage	AMPLICON	GENOMIC	PCR	paired	ILLUMINA	Illumina HiSeq 2500	Maximum Depth Sequencing (MDS)	fastq	Sample63_S19_L004_R1_001.fastq.gz	Sample63_S19_L004_R2_001.fastq.gz	Sample63_S19_L001_R2_001.fastq.gz	Sample63_S19_L001_R1_001.fastq.gz	Sample63_S19_L002_R1_001.fastq.gz	Sample63_S19_L002_R2_001.fastq.gz	Sample63_S19_L003_R1_001.fastq.gz	Sample63_S19_L003_R2_001.fastq.gz
UCC2003-SDSL	Sample_64	UCC2003 replication slippage	AMPLICON	GENOMIC	PCR	paired	ILLUMINA	Illumina HiSeq 2500	Maximum Depth Sequencing (MDS)	fastq	Sample64_S24_L001_R1_001.fastq.gz	Sample64_S24_L001_R2_001.fastq.gz	Sample64_S24_L002_R2_001.fastq.gz	Sample64_S24_L002_R1_001.fastq.gz	Sample64_S24_L003_R1_001.fastq.gz	Sample64_S24_L003_R2_001.fastq.gz	Sample64_S24_L004_R1_001.fastq.gz	Sample64_S24_L004_R2_001.fastq.gz
UCC2003-SDSL	Sample_65	UCC2003 replication slippage	AMPLICON	GENOMIC	PCR	paired	ILLUMINA	Illumina HiSeq 2500	Maximum Depth Sequencing (MDS)	fastq	Sample65_S27_L001_R1_001.fastq.gz	Sample65_S27_L001_R2_001.fastq.gz	Sample65_S27_L002_R1_001.fastq.gz	Sample65_S27_L002_R2_001.fastq.gz	Sample65_S27_L004_R1_001.fastq.gz	Sample65_S27_L004_R2_001.fastq.gz	Sample65_S27_L003_R1_001.fastq.gz	Sample65_S27_L003_R2_001.fastq.gz
UCC2003-SDSL	Sample_66	UCC2003 replication slippage	AMPLICON	GENOMIC	PCR	paired	ILLUMINA	Illumina HiSeq 2500	Maximum Depth Sequencing (MDS)	fastq	Sample66_S17_L001_R1_001.fastq.gz	Sample66_S17_L001_R2_001.fastq.gz	Sample66_S17_L002_R1_001.fastq.gz	Sample66_S17_L002_R2_001.fastq.gz	Sample66_S17_L003_R2_001.fastq.gz	Sample66_S17_L003_R1_001.fastq.gz	Sample66_S17_L004_R1_001.fastq.gz	Sample66_S17_L004_R2_001.fastq.gz
UCC2003-SDSL	Sample_67	UCC2003 replication slippage	AMPLICON	GENOMIC	PCR	paired	ILLUMINA	Illumina HiSeq 2500	Maximum Depth Sequencing (MDS)	fastq	Sample67_S29_L001_R1_001.fastq.gz	Sample67_S29_L001_R2_001.fastq.gz	Sample67_S29_L002_R1_001.fastq.gz	Sample67_S29_L002_R2_001.fastq.gz	Sample67_S29_L003_R1_001.fastq.gz	Sample67_S29_L003_R2_001.fastq.gz	Sample67_S29_L004_R1_001.fastq.gz	Sample67_S29_L004_R2_001.fastq.gz
UCC2003-SDSL	Sample_68	UCC2003 replication slippage	AMPLICON	GENOMIC	PCR	paired	ILLUMINA	Illumina HiSeq 2500	Maximum Depth Sequencing (MDS)	fastq	Sample68_S22_L001_R1_001.fastq.gz	Sample68_S22_L001_R2_001.fastq.gz	Sample68_S22_L002_R1_001.fastq.gz	Sample68_S22_L002_R2_001.fastq.gz	Sample68_S22_L003_R2_001.fastq.gz	Sample68_S22_L003_R1_001.fastq.gz	Sample68_S22_L004_R1_001.fastq.gz	Sample68_S22_L004_R2_001.fastq.gz
UCC2003-SDSL	Sample_69	UCC2003 replication slippage	AMPLICON	GENOMIC	PCR	paired	ILLUMINA	Illumina HiSeq 2500	Maximum Depth Sequencing (MDS)	fastq	Sample69_S25_L004_R1_001.fastq.gz	Sample69_S25_L004_R2_001.fastq.gz	Sample69_S25_L001_R2_001.fastq.gz	Sample69_S25_L001_R1_001.fastq.gz	Sample69_S25_L002_R1_001.fastq.gz	Sample69_S25_L002_R2_001.fastq.gz	Sample69_S25_L003_R1_001.fastq.gz	Sample69_S25_L003_R2_001.fastq.gz
UCC2003-SDSL	Sample_81	UCC2003 replication slippage	AMPLICON	GENOMIC	PCR	paired	ILLUMINA	Illumina HiSeq 2500	Maximum Depth Sequencing (MDS)	fastq	Sample81_S14_L001_R2_001.fastq.gz	Sample81_S14_L002_R1_001.fastq.gz	Sample81_S14_L001_R1_001.fastq.gz	Sample81_S14_L002_R2_001.fastq.gz	Sample81_S14_L003_R1_001.fastq.gz	Sample81_S14_L003_R2_001.fastq.gz	Sample81_S14_L004_R1_001.fastq.gz	Sample81_S14_L004_R2_001.fastq.gz
UCC2003-SDSL	Sample_82	UCC2003 replication slippage	AMPLICON	GENOMIC	PCR	paired	ILLUMINA	Illumina HiSeq 2500	Maximum Depth Sequencing (MDS)	fastq	Sample82_S6_L001_R1_001.fastq.gz	Sample82_S6_L001_R2_001.fastq.gz	Sample82_S6_L002_R1_001.fastq.gz	Sample82_S6_L002_R2_001.fastq.gz	Sample82_S6_L003_R1_001.fastq.gz	Sample82_S6_L003_R2_001.fastq.gz	Sample82_S6_L004_R1_001.fastq.gz	Sample82_S6_L004_R2_001.fastq.gz
UCC2003-SDSL	Sample_83	UCC2003 replication slippage	AMPLICON	GENOMIC	PCR	paired	ILLUMINA	Illumina HiSeq 2500	Maximum Depth Sequencing (MDS)	fastq	Sample83_S7_L001_R2_001.fastq.gz	Sample83_S7_L001_R1_001.fastq.gz	Sample83_S7_L002_R2_001.fastq.gz	Sample83_S7_L002_R1_001.fastq.gz	Sample83_S7_L003_R1_001.fastq.gz	Sample83_S7_L003_R2_001.fastq.gz	Sample83_S7_L004_R1_001.fastq.gz	Sample83_S7_L004_R2_001.fastq.gz
UCC2003-SDSL	Sample_84	UCC2003 replication slippage	AMPLICON	GENOMIC	PCR	paired	ILLUMINA	Illumina HiSeq 2500	Maximum Depth Sequencing (MDS)	fastq	Sample84_S9_L001_R2_001.fastq.gz	Sample84_S9_L001_R1_001.fastq.gz	Sample84_S9_L002_R1_001.fastq.gz	Sample84_S9_L003_R1_001.fastq.gz	Sample84_S9_L002_R2_001.fastq.gz	Sample84_S9_L003_R2_001.fastq.gz	Sample84_S9_L004_R2_001.fastq.gz	Sample84_S9_L004_R1_001.fastq.gz
UCC2003-SDSL	Sample_85	UCC2003 replication slippage	AMPLICON	GENOMIC	PCR	paired	ILLUMINA	Illumina HiSeq 2500	Maximum Depth Sequencing (MDS)	fastq	Sample85_S52_L004_R1_001.fastq.gz	Sample85_S52_L004_R2_001.fastq.gz	Sample85_S52_L001_R1_001.fastq.gz	Sample85_S52_L001_R2_001.fastq.gz	Sample85_S52_L002_R2_001.fastq.gz	Sample85_S52_L002_R1_001.fastq.gz	Sample85_S52_L003_R2_001.fastq.gz	Sample85_S52_L003_R1_001.fastq.gz
UCC2003-SDSL	Sample_86	UCC2003 replication slippage	AMPLICON	GENOMIC	PCR	paired	ILLUMINA	Illumina HiSeq 2500	Maximum Depth Sequencing (MDS)	fastq	Sample86_S12_L001_R2_001.fastq.gz	Sample86_S12_L001_R1_001.fastq.gz	Sample86_S12_L003_R2_001.fastq.gz	Sample86_S12_L002_R1_001.fastq.gz	Sample86_S12_L003_R1_001.fastq.gz	Sample86_S12_L002_R2_001.fastq.gz	Sample86_S12_L004_R1_001.fastq.gz	Sample86_S12_L004_R2_001.fastq.gz
UCC2003-SDSL	Sample_87	UCC2003 replication slippage	AMPLICON	GENOMIC	PCR	paired	ILLUMINA	Illumina HiSeq 2500	Maximum Depth Sequencing (MDS)	fastq	Sample87_S4_L004_R1_001.fastq.gz	Sample87_S4_L004_R2_001.fastq.gz	Sample87_S4_L001_R1_001.fastq.gz	Sample87_S4_L001_R2_001.fastq.gz	Sample87_S4_L002_R2_001.fastq.gz	Sample87_S4_L002_R1_001.fastq.gz	Sample87_S4_L003_R2_001.fastq.gz	Sample87_S4_L003_R1_001.fastq.gz
UCC2003-SDSL	Sample_88	UCC2003 replication slippage	AMPLICON	GENOMIC	PCR	paired	ILLUMINA	Illumina HiSeq 2500	Maximum Depth Sequencing (MDS)	fastq	Sample88_S5_L001_R1_001.fastq.gz	Sample88_S5_L001_R2_001.fastq.gz	Sample88_S5_L002_R1_001.fastq.gz	Sample88_S5_L002_R2_001.fastq.gz	Sample88_S5_L003_R2_001.fastq.gz	Sample88_S5_L003_R1_001.fastq.gz	Sample88_S5_L004_R1_001.fastq.gz	Sample88_S5_L004_R2_001.fastq.gz
UCC2003-SDSL	Sample_89	UCC2003 replication slippage	AMPLICON	GENOMIC	PCR	paired	ILLUMINA	Illumina HiSeq 2500	Maximum Depth Sequencing (MDS)	fastq	Sample89_S10_L001_R1_001.fastq.gz	Sample89_S10_L001_R2_001.fastq.gz	Sample89_S10_L002_R2_001.fastq.gz	Sample89_S10_L002_R1_001.fastq.gz	Sample89_S10_L003_R1_001.fastq.gz	Sample89_S10_L003_R2_001.fastq.gz	Sample89_S10_L004_R1_001.fastq.gz	Sample89_S10_L004_R2_001.fastq.gz
UCC2003-SDSL	Sample_90	UCC2003 replication slippage	AMPLICON	GENOMIC	PCR	paired	ILLUMINA	Illumina HiSeq 2500	Maximum Depth Sequencing (MDS)	fastq	Sample90_S13_L001_R2_001.fastq.gz	Sample90_S13_L001_R1_001.fastq.gz	Sample90_S13_L004_R1_001.fastq.gz	Sample90_S13_L004_R2_001.fastq.gz	Sample90_S13_L002_R2_001.fastq.gz	Sample90_S13_L002_R1_001.fastq.gz	Sample90_S13_L003_R1_001.fastq.gz	Sample90_S13_L003_R2_001.fastq.gz
UCC2003-SDSL	Sample_91	UCC2003 replication slippage	AMPLICON	GENOMIC	PCR	paired	ILLUMINA	Illumina HiSeq 2500	Maximum Depth Sequencing (MDS)	fastq	Sample91_S3_L001_R2_001.fastq.gz	Sample91_S3_L001_R1_001.fastq.gz	Sample91_S3_L002_R1_001.fastq.gz	Sample91_S3_L002_R2_001.fastq.gz	Sample91_S3_L003_R2_001.fastq.gz	Sample91_S3_L003_R1_001.fastq.gz	Sample91_S3_L004_R2_001.fastq.gz	Sample91_S3_L004_R1_001.fastq.gz
UCC2003-SDSL	Sample_92	UCC2003 replication slippage	AMPLICON	GENOMIC	PCR	paired	ILLUMINA	Illumina HiSeq 2500	Maximum Depth Sequencing (MDS)	fastq	Sample92_S15_L001_R2_001.fastq.gz	Sample92_S15_L001_R1_001.fastq.gz	Sample92_S15_L002_R2_001.fastq.gz	Sample92_S15_L002_R1_001.fastq.gz	Sample92_S15_L003_R1_001.fastq.gz	Sample92_S15_L003_R2_001.fastq.gz	Sample92_S15_L004_R1_001.fastq.gz	Sample92_S15_L004_R2_001.fastq.gz
UCC2003-SDSL	Sample_93	UCC2003 replication slippage	AMPLICON	GENOMIC	PCR	paired	ILLUMINA	Illumina HiSeq 2500	Maximum Depth Sequencing (MDS)	fastq	Sample93_S8_L001_R2_001.fastq.gz	Sample93_S8_L001_R1_001.fastq.gz	Sample93_S8_L002_R1_001.fastq.gz	Sample93_S8_L002_R2_001.fastq.gz	Sample93_S8_L003_R1_001.fastq.gz	Sample93_S8_L003_R2_001.fastq.gz	Sample93_S8_L004_R1_001.fastq.gz	Sample93_S8_L004_R2_001.fastq.gz
UCC2003-SDSL	Sample_94	UCC2003 replication slippage	AMPLICON	GENOMIC	PCR	paired	ILLUMINA	Illumina HiSeq 2500	Maximum Depth Sequencing (MDS)	fastq	Sample94_S11_L001_R2_001.fastq.gz	Sample94_S11_L002_R2_001.fastq.gz	Sample94_S11_L001_R1_001.fastq.gz	Sample94_S11_L002_R1_001.fastq.gz	Sample94_S11_L003_R1_001.fastq.gz	Sample94_S11_L003_R2_001.fastq.gz	Sample94_S11_L004_R1_001.fastq.gz	Sample94_S11_L004_R2_001.fastq.gz
UCC2003-SDSL	Sample_95	UCC2003 replication slippage	AMPLICON	GENOMIC	PCR	paired	ILLUMINA	Illumina HiSeq 2500	Maximum Depth Sequencing (MDS)	fastq	Sample95_S55_L001_R1_001.fastq.gz	Sample95_S55_L001_R2_001.fastq.gz	Sample95_S55_L002_R1_001.fastq.gz	Sample95_S55_L002_R2_001.fastq.gz	Sample95_S55_L003_R2_001.fastq.gz	Sample95_S55_L003_R1_001.fastq.gz	Sample95_S55_L004_R2_001.fastq.gz	Sample95_S55_L004_R1_001.fastq.gz
UCC2003-SDSL	Sample_96	UCC2003 replication slippage	AMPLICON	GENOMIC	PCR	paired	ILLUMINA	Illumina HiSeq 2500	Maximum Depth Sequencing (MDS)	fastq	Sample96_S58_L001_R2_001.fastq.gz	Sample96_S58_L001_R1_001.fastq.gz	Sample96_S58_L002_R2_001.fastq.gz	Sample96_S58_L002_R1_001.fastq.gz	Sample96_S58_L004_R1_001.fastq.gz	Sample96_S58_L004_R2_001.fastq.gz	Sample96_S58_L003_R1_001.fastq.gz	Sample96_S58_L003_R2_001.fastq.gz
UCC2003-SDSL	Sample_97	UCC2003 replication slippage	AMPLICON	GENOMIC	PCR	paired	ILLUMINA	Illumina HiSeq 2500	Maximum Depth Sequencing (MDS)	fastq	Sample97_S56_L001_R1_001.fastq.gz	Sample97_S56_L001_R2_001.fastq.gz	Sample97_S56_L002_R2_001.fastq.gz	Sample97_S56_L002_R1_001.fastq.gz	Sample97_S56_L003_R1_001.fastq.gz	Sample97_S56_L003_R2_001.fastq.gz	Sample97_S56_L004_R1_001.fastq.gz	Sample97_S56_L004_R2_001.fastq.gz
UCC2003-SDSL	Sample_98	UCC2003 replication slippage	AMPLICON	GENOMIC	PCR	paired	ILLUMINA	Illumina HiSeq 2500	Maximum Depth Sequencing (MDS)	fastq	Sample98_S59_L001_R1_001.fastq.gz	Sample98_S59_L001_R2_001.fastq.gz	Sample98_S59_L003_R1_001.fastq.gz	Sample98_S59_L002_R2_001.fastq.gz	Sample98_S59_L002_R1_001.fastq.gz	Sample98_S59_L003_R2_001.fastq.gz	Sample98_S59_L004_R1_001.fastq.gz	Sample98_S59_L004_R2_001.fastq.gz
UCC2003-SDSL	Sample_99	UCC2003 replication slippage	AMPLICON	GENOMIC	PCR	paired	ILLUMINA	Illumina HiSeq 2500	Maximum Depth Sequencing (MDS)	fastq	Sample99_S57_L004_R2_001.fastq.gz	Sample99_S57_L004_R1_001.fastq.gz	Sample99_S57_L001_R2_001.fastq.gz	Sample99_S57_L001_R1_001.fastq.gz	Sample99_S57_L002_R2_001.fastq.gz	Sample99_S57_L002_R1_001.fastq.gz	Sample99_S57_L003_R2_001.fastq.gz	Sample99_S57_L003_R1_001.fastq.gz
UCC2003-SDSL	Sample_100	UCC2003 replication slippage	AMPLICON	GENOMIC	PCR	paired	ILLUMINA	Illumina HiSeq 2500	Maximum Depth Sequencing (MDS)	fastq	Sample100_S60_L001_R1_001.fastq.gz	Sample100_S60_L001_R2_001.fastq.gz	Sample100_S60_L002_R2_001.fastq.gz	Sample100_S60_L003_R1_001.fastq.gz	Sample100_S60_L002_R1_001.fastq.gz	Sample100_S60_L003_R2_001.fastq.gz	Sample100_S60_L004_R2_001.fastq.gz	Sample100_S60_L004_R1_001.fastq.gz
